# Supplementary material for: Patients’ perspective about synchronous teleconsultation with a general practitioner: a mixed-method systematic literature review
Source: BMC Prim Care. 2025 Aug 20;26:259. doi: 10.1186/s12875-025-02931-w (PMC12366218; doi:10.1186/s12875-025-02931-w)
Supplement: Supplementary file 1 — Supplementary Material 1. [file 12875_2025_2931_MOESM1_ESM.xlsx]

## Sheet: Sheet1
Author first name, year	Consultation related																																									Provider related				Patient-related
	Consultation purpose																				Consultation setting					Quality of care									Role of consultation by phone or video as a modality of consultation		TC technology related						Provider's abilities, experience, and attitudes towards teleconsultation		Time-related	Patient's sociodemographic characteristics
	Health issues										Administrative and documentation			Assessment and guidance						Other consultation purpose	Possibility to send documents (e.g., test results, photos, videos)	Virtual waiting room	Triaging	Ease of appointment booking	Involvement of a third party	Teleconsultation undermines the accuracy/reliability					Duration of consultation	Teleconsultation safety		Others (Quality of care)	Complementarity/Substituability between modalities of consultation	Similarities of teleconsultation with face-to-face consultation	Privacy, confidentiality, and security issues	Technical issues		Equipment required for teleconsultation		Provider's reputation	Provider's ability to communicate	General provider's abilities and knowledge		Patient's socioeconomic profile
	Physical and mental functioning			Disease time course		Population specific	Complexity and severity of the health issue	Emergency health issues	Sensitive or personal issues	Others (Health issues)	Prescription renewal/refill	Referring (e.g., specialist, lab)	Obtaining certificate (e.g., sick leave)	General advice	Diagnosis	Need a visual/physical examination	Discussing treatment	Request tests and discussing test results	Others (Assessment and guidance)			Concerns about missing appointment due to waiting room setting			Role of patient's relatives	Lack of/difficulties in physical examinations	Risk of misunderstanding/misdiagnosis/error	Lack of verbal, non-verbal, and behavioral cues	Lack of intimacy	Other (Accuracy/reliability of teleconsultation)		General safety	Reduced risk of infection					Internet connection	Other (Technical issues)	Ability of patient to set-up teleconsultation	Ability of provider to set-up teleconsultation				Flexibility of schedule	Occupation status	Education level	Income	Living remotely
	Mobility issues	Mental health issues	Dermatological conditions (e.g., rashes)	Follow-up/Routine consultation	New health issues	Child health issues
Abraham, 2022
Adams, 2023		Health issues as purpose of consultation: Minor health issues (+); Mental problems (+); Complex health care needs (-); Need a physical examination (-) "They (the patients) also recognized its utility for certain issues, such as minor health problems, prescription refills and, for some, mental health challenges. However, their acceptance was conditional. For the majority, telemedicine services wer…					Health issues as purpose of consultation: Minor health issues (+); Mental problems (+); Complex health care needs (-); Need a physical examination (-) "They (the patients) also recognized its utility for certain issues, such as minor health problems, prescription refills and, for some, mental health challenges. However, their acceptance was conditional. For the majority, telemedicine services wer…				Non-health issues as purpose of consultation: Prescription refills (+) "They (the patients) also recognized its utility for certain issues, such as minor health problems, prescription refills and, for some, mental health challenges. However, their acceptance was conditional. For the majority, telemedicine services were considered a pandemic-specific solution, and inappropriate for complex health …					Health issues as purpose of consultation: Minor health issues (+); Mental problems (+); Complex health care needs (-); Need a physical examination (-) "They (the patients) also recognized its utility for certain issues, such as minor health problems, prescription refills and, for some, mental health challenges. However, their acceptance was conditional. For the majority, telemedicine services wer…						Fear of missing the appointment (-) "Notable delays in the start time of telemedicine appointments were also reported, leading many to worry that they had missed their consultation but lacking a means to check on its status. In instances of missed or delayed appointments, some participants explained how old problems had resolved or new ones had emerged by the time their appointment took place." C…		Ease of appointment booking (-) “I could not contact the secretary. I kept on calling and calling and calling and they kept on transferring me and there was no answer. I was so frustrated, and I was getting angry. I don’t want to book anymore.” "[…] some participants explained how old problems had resolved or new ones had emerged by the time their appointment took place […] 'If I needed to get in…		Lack of physical examination (-) "I cannot tell you the problems I have in my body; you cannot test me on the phone" "I prefer to see him in person. He can say ‘open your mouth,’ ‘open this, open that.’ That’s why I wouldn’t trust video. I could open whatever I open, but I don’t think the doctor could see whatever he’s looking at. But if he’s right there in front of you, he will see what he wants…	Misinterpretation of recommendations/instructions (-) "In addition to reduced trust in the quality of care, lack of physical examination and focused, face-to-face discussion may lead to ambivalence in following recommendations. Several participants noted that less attention may be given to instructions delivered virtually owing to the patient being distracted and not listening, or, more fundament…	Lack of visual/non-verbal cues (-) "Among those who had experienced a telephone consultation, virtually all participants expressed concerns regarding their ability to effectively explain their health problems or to understand the explanations of clinicians without the assistance of visual and nonverbal cues."									Lack of privacy (-) "A small number of participants indicated unease about the lack of privacy within their household, and discomfort with telemedicine as a result."			Owning devices (-) "'He does not have access to a computer, so he wouldn’t be able to meet a doctor online. He has Internet on his phone, but he doesn’t really know how to use it. He says that smartphones are very complicated for him.'"
Aghajafari, 2022									Health issues as purpose of consultation: Discussing sensible issues (+) "One respondent shared that they began to prefer virtual appointments because they felt more comfortable discussing uncomfortable topics that they were embarrassed to talk about in person"																Need of a relative (-) "One of the seven participants who had negative experiences with virtual care pointed to several factors. She spoke on behalf of her father who had a major fall, described how the father was not easily able to manage phone appointments because of his advanced age and challenges with clear and concise phone communication, therefore requiring several adult children to step in…					Low perceived quality of care (-) "A couple of respondents felt rushed by their physician through virtual care, and that they had not received the quality of care they expected to receive. For example, one respondent discussed their concerns of being placed on a trial for a low-dose ADHD medication as a result of increased anxiety and felt that they were rushed into it because their physician was…	Teleconsultation is rushed (-) "A couple of respondents felt rushed by their physician through virtual care, and that they had not received the quality of care they expected to receive. For example, one respondent discussed their concerns of being placed on a trial for a low-dose ADHD medication as a result of increased anxiety and felt that they were rushed into it because their physician wasn’t…
Anderson, 2021																						Concerns about missing the appointment call (-) "Nine patients expressed concerns about missing the appointment call and the inability to call back following a missed call." Lack of consultation time schedule (-) Inability to call back (-) “Work really well. Only two slight issues are no time for calls received, and inability to call back if miss call, but I understand why that is. Wonder if some…					Risk of misdiagnosis (-) “Face-to-face consultations are always best especially with older people who may be suffering the side effects of prescribed medication and lack the ability to adequately describe the symptoms which may be having long term effects unless corrected early. These are often missed with a telephone consultation which in my experience are often very brief.”			Incomplete information exchange (-) Communication difficulties (-) "Eight patients reported concerns regarding the possibility of incomplete information exchange during telephone consultation due to the added difficulty of communicating symptoms and concerns effectively to the health professional by telephone." “I find that too much is lost in translation when appointments are by telephone and vi…
Atherton, 2018 - Patients					Getting background information (+) "Patients described using telephone and email for background information, a perspective that was reinforced if the patient was then asked to attend a face-to-face consultation" Depends on health issues (?) "Other interviews suggested that, depending on the health issues, some patients preferred to avoid coming to the practice)" Not suitable for new issue (-) "Al…					Getting background information (+) "Patients described using telephone and email for background information, a perspective that was reinforced if the patient was then asked to attend a face-to-face consultation" Depends on health issues (?) "Other interviews suggested that, depending on the health issues, some patients preferred to avoid coming to the practice)" Not suitable for new issue (-) "Al…				Getting background information (+) "Patients described using telephone and email for background information, a perspective that was reinforced if the patient was then asked to attend a face-to-face consultation" Depends on health issues (?) "Other interviews suggested that, depending on the health issues, some patients preferred to avoid coming to the practice)" Not suitable for new issue (-) "Al…																				Effiency and convenience of telconsultation (+) "Patients said that they liked the efficiency and convenience offered by alternatives to the face-to-face consultation"
Bali, 2007		Health issues as purpose of consultation: Easy and better follow-up (+); Skin and hair problems (+); Respiratory problems (+); Mental health problems (+)	Health issues as purpose of consultation: Easy and better follow-up (+); Skin and hair problems (+); Respiratory problems (+); Mental health problems (+)	Health issues as purpose of consultation: Easy and better follow-up (+); Skin and hair problems (+); Respiratory problems (+); Mental health problems (+)						Health issues as purpose of consultation: Easy and better follow-up (+); Skin and hair problems (+); Respiratory problems (+); Mental health problems (+)		Non-health issues as purpose of consultation: Discussion about treatment (+); Seeking appointments (+); Others: blood donation, health education, medical camps (+); Self-care (care at home) (+); Referred to specialists (+); Referred to face-to-face visit (+); Advised to visit another agency such as a hospital (+)		Non-health issues as purpose of consultation: Discussion about treatment (+); Seeking appointments (+); Others: blood donation, health education, medical camps (+); Self-care (care at home) (+); Referred to specialists (+); Referred to face-to-face visit (+); Advised to visit another agency such as a hospital (+)			Non-health issues as purpose of consultation: Discussion about treatment (+); Seeking appointments (+); Others: blood donation, health education, medical camps (+); Self-care (care at home) (+); Referred to specialists (+); Referred to face-to-face visit (+); Advised to visit another agency such as a hospital (+)		Non-health issues as purpose of consultation: Discussion about treatment (+); Seeking appointments (+); Others: blood donation, health education, medical camps (+); Self-care (care at home) (+); Referred to specialists (+); Referred to face-to-face visit (+); Advised to visit another agency such as a hospital (+)												No rush; felt comfortable, 32/387, 8% (+)			Safe and effective, 61/387, 16% (+)														More helpful for the handicapped, children, women and elderly people, 90/387, 23% Useful for a rural population, 89/387, 23% Equally effective for the poor and the rich, 35/387, 9% (+)	More helpful for the handicapped, children, women and elderly people, 90/387, 23% Useful for a rural population, 89/387, 23% Equally effective for the poor and the rich, 35/387, 9% (+)
Ball, 2018								Health issues as purpose of consultation: Perceived urgency (?) "In addition, interviewees also acknowledged that some issues such as difficulty with getting through to the practice initially, or long waits for a response from the practice were (or had the potential to be) of greater concern in some instances than in others, dependent on the perceived urgency of the issue for which they were seek…																Possibility of booking an appointment in advance (+) Possibility of call-back (+) "Patients at several practices, described how such issues had been addressed by their practice by ensuring flexibility in the approach, such as by accommodating patient requests for a call-back at a particular time or offering limited advanced bookings for those unable to attend on the same day." "In particular, pat…			Concerns about misdiagnostic (-) "While some patients felt vulnerable because of difficulties getting through to the practice by telephone or the fear that diagnoses might be missed in telephone consultations, others thought the approach was safer for patients, in part, because of the considerable reduction in waiting times for appointments."					Phone consultation as safer (+) "While some patients felt vulnerable because of difficulties getting through to the practice by telephone or the fear that diagnoses might be missed in telephone consultations, others thought the approach was safer for patients, in part, because of the considerable reduction in waiting times for appointments."			F2F consultation as supplement to PC (+) "[…] the availability of timely face-to-face appointments (if required) was appreciated."		Concerns about confidentiality (-) "Patients also reported concerns about confidentiality associated with the telephone consultation itself, especially if they had to receive the call-back from the GP at a time and/or in a location where their conversation could be overheard, whether at home with family members present, in a work setting or on public transport." Concerns confidentiality when talk…			Access to mobile telephone: Whether they are easily accessible on a mobile telephone						Patient's demographic and socio-economic characteristics: Occupation status (workers) (-): no access to phone; Elderly (-), Mother with disabled children (+), Dependent on limited public transport (+) "[...] interviewees described how their own personal characteristics or circumstances meant that they found unpredictability (with respect to receiving a response from the practice) particularly dif…
Bhatia, 2022				Non-health issues as purpose of consultation: Follow-up (+); Straight-forward issues (+), Routine matters (+) Participants suggested that telemedicine may be useful for follow-up appointments and straight-forward issues. “I think both traditional and virtual visits should be offered. I would like an in-person visit for my physical, but would be happy to do virtual for follow-ups or for minor heal…			Non-health issues as purpose of consultation: Follow-up (+); Straight-forward issues (+), Routine matters (+), Minor health issues (+) Participants suggested that telemedicine may be useful for follow-up appointments and straight-forward issues. “I think both traditional and virtual visits should be offered. I would like an in-person visit for my physical, but would be happy to do virtual for fol…								Consultation purpose: health issue: Minor health issue (+); Straight-forward issues (+) Participants suggested that telemedicine may be useful for follow-up appointments and straight-forward issues. “I think both traditional and virtual visits should be offered. I would like an in-person visit for my physical, but would be happy to do virtual for follow-ups or for minor health issues that do not …						Possibility to send documents before consultation (+) "Needs better processes: “A virtual reception room, to reassure the patient they have made the correct connections, would be reassuring.” “In the future I should have had my blood drawn a week or two before so that we can discuss the findings.” “If needed, send the pdf link to the Health Risk Assessment, prior to meeting.” "	Concerns about missing TC due to setting (-) "Needs better processes: “A virtual reception room, to reassure the patient they have made the correct connections, would be reassuring.” “In the future I should have had my blood drawn a week or two before so that we can discuss the findings.” “If needed, send the pdf link to the Health Risk Assessment, prior to meeting.” "			Ease of relatives's involvement (+) Participants perceived that telemedicine could be scheduled more quickly and that telemedicine made it easier to include family. However, a few described feeling rushed during telemedicine visits and did not feel as comfortable bringing up numerous health issues. “Felt like I was being rushed. Didn't feel comfortable to follow up with questions” (Patient 179) “…	TC perceived as of lower quality: lack of physical examination, identifying an unaware problem (-) Many participants felt that in-person visits were higher quality than telemedicine visits because of the ability of the PCP to observe them, to identify problems patients were unaware of, and to complete a physical examination. Concerns about physical exam by video (-) “I also have several issues th…	Risk of misdiagnosis (-) "Participants worried that without in-person observation PCPs would miss a diagnosis or not properly address a health issue. “I prefer not to have a virtual visit. I like the touch and feel and talking in person to my doctor. I like my doctor to see me during an examination. It allows for more of an interchange” (Patient 18)."	Relationship: lack of body language, intimacy (-) "Participants also felt that in-person visits allowed for relationship building, particularly during annual wellness visits, and they appreciated that they could get laboratory testing or imaging done concurrently. “I prefer in person visits. Virtual is not intimate and body language is important. Virtual is too impersonal” (Patient 156)"	Relationship: lack of body language, intimacy (-) "Participants also felt that in-person visits allowed for relationship building, particularly during annual wellness visits, and they appreciated that they could get laboratory testing or imaging done concurrently. “I prefer in person visits. Virtual is not intimate and body language is important. Virtual is too impersonal” (Patient 156)"		Low teleconsultation time lenght/TC being rushed (-) However, a few described feeling rushed during telemedicine visits and did not feel as comfortable bringing up numerous health issues. “Felt like I was being rushed. Didn't feel comfortable to follow up with questions” (Patient 179). “Feels there is more time pressure for calls; that doctor is more willing to spend extra time when in person.”		Safer during a pandemic (+) “Maybe in an emergency, where somebody's health would be compromised by going out.” "Participants also described favoring telemedicine in bad weather or during pandemics, when they were not feeling well or had restricted mobility, and with doctors whom they knew well and/or had a good relationship."	TC perceived as of lower quality (-) A minority felt that telemedicine provided lower quality of care and should not be continued TC perceived as of lower quality: lack of physical examination, identifying an unaware problem (-) Many participants felt that in-person visits were higher quality than telemedicine visits because of the ability of the PCP to observe them, to identify problems patients…	TC as a supplement to F2F (+) "A few noted that they did not choose telemedicine, it was the only visit-type offered. “It didn't make me feel happy knowing that they didn't want to see me personally. It wasn't the same” (Patient 7)." Hybrid model (+) "Despite preferences for in-person care, many participants envisioned utilizing a hybrid of telemedicine and in-person care in the future. "I'm happ…				Need of training (-) "Many patients described technical challenges with telemedicine, especially using video, and felt that both doctors and patients needed more training. “I like the virtual visit options and if providers have been adequately trained on the technology” (Patient 151)" Need of better technology (-): Low video quality (-); Low sound quality (-) “Video for one is not good enough—we …	Lack of devices (-) "Notably, a few participants described lacking the technological skills needed for video visits and some reported not having a computer “Not everyone over 65 has an iPhone or computer and technological savvy to access a telemedicine visit” (Patient 176)."
Binder-Olibrowska, 2022								Health issues as purpose of consultation: Emergencies (+) "Regarding emergencies, respondents mentioned the need to contact a doctor in situations related i.e., to allergy, malaise, at night, and on holidays."					Non-health issues as purpose of consultation: Obtaining sick leave (+) "A few respondents wanted to request sick leave during TCs." Need to discuss medication use (+) One participant explained why TC is beneficial to her: “When I find that the medications I have been prescribed have a negative impact on my vision (written in the side effects), I would like to consult if there is such a risk in my…				Non-health issues as purpose of consultation: Obtaining sick leave (+) "A few respondents wanted to request sick leave during TCs." Need to discuss medication use (+) One participant explained why TC is beneficial to her: “When I find that the medications I have been prescribed have a negative impact on my vision (written in the side effects), I would like to consult if there is such a risk in my…							Time argument: TC is more flexible (+) "Respondents emphasized situations when they cannot come to an appointment due to work or study and when it is faster to travel to a TC than an inpatient visit."		Lack of communication and physical examination (-) “I’m not a fan of TCs—it’s impossible to examine a patient well remotely, and the interview alone isn’t everything (it’s easy for the doctor to misinterpret what the patient says).” Health situation as an obstacle (Visualy impaired) (-) “I think that these types of conditions (Visualy Impaired) require to see a doctor in person.” “(...) I have he…	Risk of misinterpretation (-) “I’m not a fan of TCs—it’s impossible to examine a patient well remotely, and the interview alone isn’t everything (it’s easy for the doctor to misinterpret what the patient says).” Issues about what the provider says (-) “I think that these types of conditions (Visualy Impaired) require to see a doctor in person.” “(...) I have hearing problems, so I don’t always un…				TC impairs time devoted to patients (-) “I prefer a regular stationery visit, during which the doctor devotes more time to the patient, and over the phone sometimes the patient does not say everything he or she would like to.”			Equally effective (+) "One respondent expressed a willingness to use TCs “in all [situations] where it would be technically possible and equally effective.”	Tele-consultation as supplement to F2F (+) “[T]he TC should be one of the options in contacting the PCP.” TC should not dominate F2F (+) One respondent explained why it is important for her as a blind person: “That they (TCs) don’t dominate so that a person with a disability has to leave the house. Through COVID-19 I have trouble remembering different places, my dog (guide) forgets too; I have mo…				Technically possible (+) "One respondent expressed a willingness to use TCs “in all [situations] where it would be technically possible and equally effective.”								Patient's demographic and socio-economic characteristics: Women (+); Age (-); Level of education (+); Sharing household with other PwDs (+); Living remotely (+) From Bivariate analysis (Chi2 tests) Women (+, p=0.08*) Age (-, p=0.014**) Level of education (+, p=0.0501*) Sharing households with other PwDs (among blind, +, p=0.009***) From Univariate logistic regression Age -, ref: over 60, 40–59 (O…		Patient's demographic and socio-economic characteristics: Women (+); Age (-); Level of education (+); Sharing household with other PwDs (+); Living remotely (+) From Bivariate analysis (Chi2 tests) Women (+, p=0.08*) Age (-, p=0.014**) Level of education (+, p=0.0501*) Sharing households with other PwDs (among blind, +, p=0.009***) From Univariate logistic regression Age -, ref: over 60, 40–59 (O…
Bittleston, 2022							Health issues as purpose of consultation: Uncomplicated/common health issues (+) "Telehealth was seen as particularly appropriate for uncomplicated or ongoing issues including repeat prescriptions, common complaints such as urinary tract infections, and routine STI testing"				Non-health issues as purpose of consultation: Prescription renewal (+) "Telehealth was seen as particularly appropriate for uncomplicated or ongoing issues including repeat prescriptions, common complaints such as urinary tract infections, and routine STI testing"													Ease of booking an appointment (+) "Very quick telephone call. Very easy. Quick to get an appointment (22/Female/Qld/S4)" Flexibility of schedule (+) "I was able to phone my usual GP however getting a slot for an appointment was difficult, this has never been an issue in the past (24/Female/Vic./S3)"				Lack of eye contact, lack of focus (-) "Some had trouble making a connection via telehealth with their clinician. Poor internet connection led to difficult and fractured conversations for some. However, even without technical issues, some found it difficult to connect with clinicians due to lack of eye contact, being unable to tell whether their clinician was listening to them, and difficulty in …									Lack of privacy and confidentiality at home (-) "Other issues were difficult to manage via tele-health for privacy and confidentiality reasons, highlighting that discussing SRH issues can be challenging for those who lack privacy at home"	Technical issues: Poor Internet connection (-); System use issues (-); Logistical issues: access to prescription or test results (-) 'Technical issues, including poor internet connection, reduced telehealth accessibility for a few respondents. Further logistical issues for some individuals related to accessing prescriptions, pathology requests, and test results." "Some had trouble making a connec…
Brown, 1995																																								Sociodemographic characteristics between patients consulting a GP by telephone and patients who had never consulted by telephone (Chi2 test of independency) - Has telephone at home (n=241/134): Telephone consulters=97.5% and Non telephone consulters=88.8%, p<0.001**** (-) Sociodemographic characteristics between patients preferring face-to-face consulation and patients preferring telephone consul…
Buchanan, 2021																																				Mixed Logit (mean, SD, WTP [CI]) How similar your consultation is to a traditional ‘face-to-face’ appointment (+) Exactly the same: 0.449****, 0,130 n.s., £5.29 [£2.94, £7.63] Very similar: 0.071, fixed, £0.84 [-£0.19, £1.87] Somewhat similar: -0.087**, fixed, -£1.02 [-£2.01, -£0.03] Not very similar: -0.054, fixed, -£0.64 [-£2.13, £0.85] Not similar at all: -0.380****, effect coded (ref. level),…						Mixed Logit (mean, SD, WTP [CI]) The reputation of the GP (+) Two stars: -0.557****, 0.603****, -£6.55 [-£8.12, -£4.99] Three stars: 0.142***, fixed, £1.67 [£0.71, £2.64] Four stars: 0.237****, fixed, £2.78 [£1.81, £3.76] Five stars: 0.178***, effect coded (ref. level), £2.10 [effect-coded, ref. level] Latent Class Logit (*, p<.05) - Class 1 The reputation of the GP Two stars: 1.703 Three stars: …
Burton, 2022 - Patients																								No rules or conventions about who initiate a conversation (+) "Unique to this practice was the fluid bilateral dialogue that was both synchronous (eg, virtual visits) and asynchronous (eg, email, secure text, appointment booking) that patients found engaging and empowering. One advantage highlighted by both health care providers and patients was that there were no set rules nor conventions about …	Relative enable to be involved (+) "Patients appreciated that the virtual care approach enabled family members to be involved more easily. This included granting access to information and communication to local family members, children, or carers, but the system also allowed involvement of family members outside the province to participate in their care: What's been fascinating about this approac…
Chen, 2022
Chudner, 2019a
Chudner, 2019b
Ciecko, 2023											e-prescription (-, male)																							Willingness to recommend teleconsultation to family and friends as a convenient, safe, and effective form of GP services - Overall effectiveness (all three components), p<0.001 ****, (+) - Convenience - Clarity and comprehensibility - Solving the health problem which was the reason of the consultation Overall assessment of the effectiveness of teleconsultations Correlation with individuals who al…
Curtis, 2021		Health issues as purpose of consultation: Simplicity (+); Disability (?); Mental health (?); Need for a physical examination (?); Ability to remember details (?); Sensitivity of topics (+); Need for visual cues (?) "Participants felt that some medical issues were better suited to a phone consultation than others, and this suitability (or lack thereof) determined whether they were happy with the u…					Non-health issues as purpose of consultation: Simplicity (+), Medication (?); Ability to remember details (?); Sensitivity of topics (+); Need for visual cues (?) "Participants felt that some medical issues were better suited to a phone consultation than others, and this suitability (or lack thereof) determined whether they were happy with the use of a phone consult. Multiple components fed into …		Non-health issues as purpose of consultation: Simplicity (+), Medication (?); Ability to remember details (?); Sensitivity of topics (+); Need for visual cues (?) "Participants felt that some medical issues were better suited to a phone consultation than others, and this suitability (or lack thereof) determined whether they were happy with the use of a phone consult. Multiple components fed into …							Non-health issues as purpose of consultation: Simplicity (+), Medication (?); Ability to remember details (?); Sensitivity of topics (+); Need for visual cues (?) "Participants felt that some medical issues were better suited to a phone consultation than others, and this suitability (or lack thereof) determined whether they were happy with the use of a phone consult. Multiple components fed into …	Non-health issues as purpose of consultation: Simplicity (+), Medication (?); Ability to remember details (?); Sensitivity of topics (+); Need for visual cues (?) "Participants felt that some medical issues were better suited to a phone consultation than others, and this suitability (or lack thereof) determined whether they were happy with the use of a phone consult. Multiple components fed into …			Non-health issues as purpose of consultation: Simplicity (+), Medication (?); Ability to remember details (?); Sensitivity of topics (+); Need for visual cues (?) "Participants felt that some medical issues were better suited to a phone consultation than others, and this suitability (or lack thereof) determined whether they were happy with the use of a phone consult. Multiple components fed into …								Lack of visual cues/non verbal communication (+) Barriers to effective communication included lack of visual cues, accents and hearing difficulties. “They can’t see how much of a stress you are under over the phone.” “Would have preferred to be in person so they could see and ascertain what the problem is rather than try to explain it over the phone”			"Many aspects of communication were discussed by participants—good verbal communication made for a good experience. Communication was good when GPs seemed confident, took time to explain concepts and had pre-existing relationships with patients."
Devillers, 2023																																			Satisfaction and feeling of choice of consultation, p<.001**** (+) La satisfaction était significativement influencée par le sentiment de choix de cette modalité de consultation, (9,23 vs 8,04 ; Chi2, p < 0,0001) Willingness to use TC again and feeling of choice of consultation, p<.001**** (+) L'intention de renouveler la téléconsultation était significativement influencée par le sentiment d'avoi…				Satisfaction negatively associated to technical issues, p=.0095*** (-) Elle était également significativement influencée par la survenue de problèmes techniques diminuant la note moyenne de 9,08 à 8,35 (Chi2, p = 0,0095).
Dixon, 2008																															Low estimated time spent during visit (-) Satisfaction of virtual visit vs. F2F - Estimated time spent during visit with MD? p=0.0006****, F2F > virtual visits
Dixon, 2009																															Low perceived teleconsultation time (-) Perceived time of TC relative to F2F: TC is perceived shorter, p=.02**
Donaghy, 2019		Consultation purpose (+): Mental health; Chronic illness management (+) "Based on their experience of using VC, patients and clinicians felt that follow-up VC would be particularly useful for mental health and chronic illness management, blood test results, and medication reviews." "Patients and clinicians generally had positive experiences with VC and most reported they would use VC again for a …		Consultation purpose: Blood test results (+); Medication reviews (+); Follow-up (+); Personnal issues (e.g., bad news) (-) "Based on their experience of using VC, patients and clinicians felt that follow-up VC would be particularly useful for mental health and chronic illness management, blood test results, and medication reviews." "Patients and clinicians generally had positive experiences with …					Consultation purpose: Blood test results (+); Medication reviews (+); Follow-up (+); Personnal issues (e.g., bad news) (-) "Based on their experience of using VC, patients and clinicians felt that follow-up VC would be particularly useful for mental health and chronic illness management, blood test results, and medication reviews." "Patients and clinicians generally had positive experiences with …								Consultation purpose: Blood test results (+); Medication reviews (+); Follow-up (+); Personnal issues (e.g., bad news) (-) "Based on their experience of using VC, patients and clinicians felt that follow-up VC would be particularly useful for mental health and chronic illness management, blood test results, and medication reviews." "Patients and clinicians generally had positive experiences with …	Consultation purpose: Blood test results (+); Medication reviews (+); Follow-up (+); Personnal issues (e.g., bad news) (-) "Based on their experience of using VC, patients and clinicians felt that follow-up VC would be particularly useful for mental health and chronic illness management, blood test results, and medication reviews." "Patients and clinicians generally had positive experiences with …				Uncertainty about virtual waiting room due to lack of physical presence (-) "Patients felt a level of uncertainty in a virtual waiting room that they did not experience in a real one […]. ‘In the surgery, you’re physically there, and so [with VC] you thought, have I done this right? That thought — are they going to telephone me if they can’t connect to me? I suppose, kind of being nervous about u…															Lack of confidentiality (-) "Patients perceived that they had responsibilities in ensuring the VC happened in an appropriate way, for example, conducting the VC in an appropriate setting, as these patients reported. When I did the [video] consultation … I had forgotten. I was at the library. I felt awkward speaking about health issues in a public place. Had I remembered I would have made sure I w…		Technical issues (-): Time lag with video consultation; Freeze screen; Poor audio; Need to switch to telephone "Patients appreciated that VCs differed somewhat from a face-to-face consultation. For example, they mentioned the issue of the time lag that can occur with VC over the internet, which caused a degree of talking over and affected the consultation." "‘I think there was some video issues t…							Suitable population for TC: Working people (+); Students (+); Childcare (no need to book a half-day) (+) "For patients who commuted to work, and for those whose lives were structured around work, study, or childcare, remote access was particularly convenient."
Donaghy, 2023 - Patients																									Involvement of the family/possibility to be helped by a relative (+) For many responders the presence of a family member improved their experience of the assessment, with many relying on their relative to hear the doctor or use the remote device over which the assessment was taking place. Trouble hearing owing to the device used or personal difficulty with hearing was a common problem: 'This was …						Consultation time: lengthier assessments allow greater discussion (+) The longer appointment time allowed for the discussion of multiple topics and improved the responder experience. The longer assessment also covered more topics in detail than a normal consultation in the GP surgery, and provided an opportunity for the staff to thoroughly discuss and understand the needs of the patient: 'The ass…
Duncan, 2021																																			TC compromised choice (-) "Some respondents preferred the modified forms of delivery, finding them more convenient (shown in quotations A,F,Y); for others however, choice (H,Q,R), privacy (H,Z), dignity (Z) and continuity of care (K) could be compromised. A: “Surprised at how happy I was with the phone/ video appointments. Definitely better than waiting in the surgery for things that don't requir…		Compromised privacy (-) "Some respondents preferred the modified forms of delivery, finding them more convenient (shown in quotations A,F,Y); for others however, choice (H,Q,R), privacy (H,Z), dignity (Z) and continuity of care (K) could be compromised. A: “Surprised at how happy I was with the phone/ video appointments. Definitely better than waiting in the surgery for things that don't require …			Not having devices (e.g., computer) (-) "Some respondents preferred the modified forms of delivery, finding them more convenient (shown in quotations A,F,Y); for others however, choice (H,Q,R), privacy (H,Z), dignity (Z) and continuity of care (K) could be compromised. A: “Surprised at how happy I was with the phone/ video appointments. Definitely better than waiting in the surgery for things tha…
Esber, 2023																									Social influence, B=0.49, +, p<0.001**** (+) ‘Those close to me (e.g family, friends) would approve using video consultation’									Performance expectancy, B=0.21, (+), p<0.001**** (+) "‘Using video consultation with my general practitioner could improve my state of health‘"												Multiple hierarchical regression model (outcome: acceptance of VC) Socio-demographic data (step 1) - Gender (ref.: female), B=-0.07, -, p= 0.381, n.s. - Age, B=0.00, p=0.390, n.s. - Educational level, B=0.01, +, p=0.754, n.s. - Occupational status, B=-0.07, -, p=0.058* (?) - Same GP > 5 years, B=-0.08, -, p=0.335, n.s.
Garrett, 2022		Health issues as purpose of consultation Specific, quick, or minor issues (+) "Situations most appropriate for telehealth: Are there any other reasons you might be worried about getting healthcare by phone or video call? - Only for specific or minor issues" Triage (-); Symptoms assessment (-); Minor/quick issues (+); Rash (+/-) "Young people thought that telehealth consultations would be ideal fo…					Health issues as purpose of consultation Specific, quick, or minor issues (+) "Situations most appropriate for telehealth: Are there any other reasons you might be worried about getting healthcare by phone or video call? - Only for specific or minor issues" Triage (-); Symptoms assessment (-); Minor/quick issues (+); Rash (+/-) "Young people thought that telehealth consultations would be ideal fo…		Health issues as purpose of consultation Specific, quick, or minor issues (+) "Situations most appropriate for telehealth: Are there any other reasons you might be worried about getting healthcare by phone or video call? - Only for specific or minor issues" Triage (-); Symptoms assessment (-); Minor/quick issues (+); Rash (+/-) "Young people thought that telehealth consultations would be ideal fo…		Health issues as purpose of consultation Specific, quick, or minor issues (+) "Situations most appropriate for telehealth: Are there any other reasons you might be worried about getting healthcare by phone or video call? - Only for specific or minor issues" Triage (-); Symptoms assessment (-); Minor/quick issues (+); Rash (+/-) "Young people thought that telehealth consultations would be ideal fo…				Health issues as purpose of consultation Specific, quick, or minor issues (+) "Situations most appropriate for telehealth: Are there any other reasons you might be worried about getting healthcare by phone or video call? - Only for specific or minor issues" Triage (-); Symptoms assessment (-); Minor/quick issues (+); Rash (+/-) "Young people thought that telehealth consultations would be ideal fo…			Health issues as purpose of consultation Specific, quick, or minor issues (+) "Situations most appropriate for telehealth: Are there any other reasons you might be worried about getting healthcare by phone or video call? - Only for specific or minor issues" Triage (-); Symptoms assessment (-); Minor/quick issues (+); Rash (+/-) "Young people thought that telehealth consultations would be ideal fo…					Health issues as purpose of consultation Specific, quick, or minor issues (+) "Situations most appropriate for telehealth: Are there any other reasons you might be worried about getting healthcare by phone or video call? - Only for specific or minor issues" Triage (-); Symptoms assessment (-); Minor/quick issues (+); Rash (+/-) "Young people thought that telehealth consultations would be ideal fo…			No physical presence (-) "Many participants chose to elaborate on their concern that the clinician would not get the full picture if not physically present. Being able to “see” symptoms was seen as crucial to getting a correct diagnosis. Concerns were also raised about mistakes or misunderstandings that could lead to the wrong or a missed diagnosis."	Risk of mistakes/misunderstanding (-) Concerns of about diagnosis (-) "Many participants chose to elaborate on their concern that the clinician would not get the full picture if not physically present. Being able to “see” symptoms was seen as crucial to getting a correct diagnosis. Concerns were also raised about mistakes or misunderstandings that could lead to the wrong or a missed diagnosis."				TC being rushed (-) "There was a perception among those who had not used telehealth, as well as comments from those with telehealth experience, that clinicians rush through telehealth appointments. In-person consultations were thought to allow more time and were consequently viewed as better value for money."						Lack of privacy (-) Security issues (-) Concerns of youngs about their parents (-) The need to have a private space to talk where no one else could hear you, this may be at work, school or home. Some also raised security concerns that others could be listening in to your conversation, for example by hacking, and whether the person who rang you, was legitimate, for example a scammer. Finally, youn…
Greenhalgh, 2022																				TC should be allowed without regarding patient conditions (+) "In patient focus groups and workshops, there was strong consensus that practices should offer a range of modalities without making assumptions about which patients or conditions would be ‘suitable’ for each approach. Some patients were opposed to video consultations because they firmly believed that in-person consultations were inhere…						Difficulties in physical examination: TC is lengthy and challenging (-) "While those with experience of video consultations had become adept at performing limited physical examinations remotely, these were often lengthy and challenging for both parties (because they involved giving and interpreting complex instructions)"
Han, 2022 - Patients		Health issues as purpose of consultation: Skin problem (-); Minor issues/conditions (+); Sensitive topics (e.g., sexual issues) (+, female); Mental health problem (+) "[...] Some patient participants felt that a lower barrier to scheduling an appointment with a doctor over video might make it easier for them to meet about more minor situations where they were unsure as to whether an appointment w…	Health issues as purpose of consultation: Skin problem (-); Minor issues/conditions (+); Sensitive topics (e.g., sexual issues) (+, female); Mental health problem (+) "[...] Some patient participants felt that a lower barrier to scheduling an appointment with a doctor over video might make it easier for them to meet about more minor situations where they were unsure as to whether an appointment w…				Health issues as purpose of consultation: Skin problem (-); Minor issues/conditions (+); Sensitive topics (e.g., sexual issues) (+, female); Mental health problem (+) "[...] Some patient participants felt that a lower barrier to scheduling an appointment with a doctor over video might make it easier for them to meet about more minor situations where they were unsure as to whether an appointment w…		Health issues as purpose of consultation: Skin problem (-); Minor issues/conditions (+); Sensitive topics (e.g., sexual issues) (+, female); Mental health problem (+) "[...] Some patient participants felt that a lower barrier to scheduling an appointment with a doctor over video might make it easier for them to meet about more minor situations where they were unsure as to whether an appointment w…																	Possibility to be coached by the GP (+) Difficulty to perform palpation (-) "Some patient participants thought that they could be coached by a doctor in the remote location to perform palpation on themselves. Others felt that it would be difficult to follow the doctor’s instructions via video. This was especially the case because not only would they have to perform the palpation themselves, but t…		Lack of non-verbal communication (-) "Both our patient and doctor participants recognized the importance of combining verbal and non-verbal communication behaviors to show care during appointments. [...] The doctor’s body posture and gaze can be easily perceived by the patient during face-to-face interactions. Patient participants described similar concerns about eye contact and the attention of …									Concerns about sharing sensitive/private information Patient's demographics: Gender differences - Male participants have less concerns about sharing sensitive information (e.g., sexual issues) (+, male) - Female participants have greater concerns about sharing sensitive information and prefer to talk with a female practitioner (-, female) Concerns about security (cyber security) and confidentiali…		Technical issues: Poor resolution of and lagging video (-) "Poor resolution or lagging video was seen to make a diagnosis of skin conditions difficult and unreliable. Moreover, a patient’s inability to hold the camera steady and at the correct distance from the skin to allow the camera to properly focus could be an issue."
Hvidt, 2022		VC suitable for certain types of health issues (+): Small and/or non-acute health issues (+); Dermatological conditions (e.g., rashes) (+); Mental health issues (+); Direct physical examinations and injections (-) "Most participants were convinced that many health issues could be dealt with through VC except for direct physical examinations and injections. These health issues included small, non-…	VC suitable for certain types of health issues (+): Small and/or non-acute health issues (+); Dermatological conditions (e.g., rashes) (+); Mental health issues (+); Direct physical examinations and injections (-) "Most participants were convinced that many health issues could be dealt with through VC except for direct physical examinations and injections. These health issues included small, non-…	Non-health issues as purpose of consultation: Follow-up (+); Test results (+) "Most participants were convinced that many health issues could be dealt with through VC except for direct physical examinations and injections. These health issues included small, non-acute health issues, for example, follow-ups on medication use, delivery of test results, dermatological conditions, for example, rashes…			VC suitable for certain types of health issues (+): Small and/or non-acute health issues (+); Dermatological conditions (e.g., rashes) (+); Mental health issues (+); Direct physical examinations and injections (-) "Most participants were convinced that many health issues could be dealt with through VC except for direct physical examinations and injections. These health issues included small, non-…									VC suitable for certain types of health issues (+): Small and/or non-acute health issues (+); Dermatological conditions (e.g., rashes) (+); Mental health issues (+); Direct physical examinations and injections (-) "Most participants were convinced that many health issues could be dealt with through VC except for direct physical examinations and injections. These health issues included small, non-…		Non-health issues as purpose of consultation: Follow-up (+); Test results (+) "Most participants were convinced that many health issues could be dealt with through VC except for direct physical examinations and injections. These health issues included small, non-acute health issues, for example, follow-ups on medication use, delivery of test results, dermatological conditions, for example, rashes…				Concerns about being missed [refers to the digital waiting room] (-) "[...] concerns relating to the digital waiting room (the practice’s virtual area where patients are held until a GP connects the video call) centred around the risk of being ‘forgotten’ and, as a consequence, losing one’s appointment."						VC allows visual clues (+): Being seen and heard (+) "The VC was preferred over a telephone consultation since VC enabled the GP to see and not just hear the patient […] Being offered VC felt more reassuring than a telephone consultation since it allowed the GP to literally ‘keep an eye’ on them on a daily basis."			Concerns about VC being rushed/VC lentgh (-) "Another pre-use concern among the participants was whether the digital format would make the consultation be over with too quickly." VC allows "small talk" as F2F (+) "[S]ome participants explicitly mentioned the value of the GP taking his/her time for ‘small talk’, for example, asking questions about one’s holiday or pet, etc, just as the GP would do…				VC as supplement to F2F (+) "One participant noted that although VC could be used for ‘pretty much everything’, he would want to go for a physical consultation occasionally in order to revitalise the ‘human contact’." (+) F2F is preferred for serious case (serious illness or bad new) (+) If serious illness arose, or if one had to receive a bad message, a physical consultation was the consultation…				Technical issues (-): App issues (-); Sound and video low quality (-) "Several participants described how being offered VC, and accepting it, had then given rise to a number of pre-use concerns, relating to possible technological difficulties, for example, if they had downloaded the application correctly, and whether the quality of sound and vision would be good enough."							VC convenient for specific population (+): Young parents (+); Elderly (+); Workers (+) "The convenience, flexibility and efficiency aspects of VC were dominant in post-use reflections among participants across ages and life situations. For example, for the young parents who did not have to leave home with small children [...], for the sight-impaired middle-aged man depending on help for transport…
Javanparast, 2021a		Health issues as purpose of consultation: Mental health issue (?) "There were, however, differing views on the usefulness of telehealth for mental health issues. While one participant felt: ‘if you had mental health problems that would probably be a difficult one to talk about over the phone, you might need to speak to somebody.’ (female, 68 yrs. old), another participant stated: ‘I see the benef…					Non-health issues as purpose of consultation: Prescription renewal (+); Discussing test result (+); Simple follow-ups (+) "Prescription renewal, discussing test results and simple follow-ups were the most common reasons for which telehealth was used: It helps if we don’t necessarily have to go face-to-face all the time, but a phone call. A renewal of prescriptions you’ve been on for a long time, …				Non-health issues as purpose of consultation: Prescription renewal (+); Discussing test result (+); Simple follow-ups (+) "Prescription renewal, discussing test results and simple follow-ups were the most common reasons for which telehealth was used: It helps if we don’t necessarily have to go face-to-face all the time, but a phone call. A renewal of prescriptions you’ve been on for a long time, …							Non-health issues as purpose of consultation: Prescription renewal (+); Discussing test result (+); Simple follow-ups (+) "Prescription renewal, discussing test results and simple follow-ups were the most common reasons for which telehealth was used: It helps if we don’t necessarily have to go face-to-face all the time, but a phone call. A renewal of prescriptions you’ve been on for a long time, …										Lack of non-verbal cues (-) Participants appreciated that they were still able to have face-to-face GP appointments if needed. Of 30 participants, 26 had had a face-to-face consultation. The COVID-19 safety measures adopted by general practices, mitigated patient’s fear of contracting the virus and this was not viewed as a major barrier to attending in person to the practice. "I felt quite comfor…			Visit is not rushed/Time allowed for consultation (+) "Most felt that phone consultations were not rushed ‘business was done, what’s the point in hanging around. I didn’t need any more time than what I had from the doctor’ (female, 68 yrs. old)"				TC as supplement to F2F (+) "Those who had a telehealth consultation were very positive about it: If we needed something we rang there and he [GP] rang us on the phone. If it was something that he wasn’t sure about or needed to check out – an appointment given to us and we had to go in and come straight out. It was quite good, a new standard. (female, 77 yrs. old)" F2F consultation is still an op…
Javanparast, 2021b				Non-health issues as purpose of consultation: Prescription renewal (+); Discussing test results (+); Simple chronic condition follow-up (+) "Participants expressed a positive experience with telehealth, particularly for issues such as prescription renewal, discussing test results and simple chronic condition follow-up"							Non-health issues as purpose of consultation: Prescription renewal (+); Discussing test results (+); Simple chronic condition follow-up (+) "Participants expressed a positive experience with telehealth, particularly for issues such as prescription renewal, discussing test results and simple chronic condition follow-up"							Non-health issues as purpose of consultation: Prescription renewal (+); Discussing test results (+); Simple chronic condition follow-up (+) "Participants expressed a positive experience with telehealth, particularly for issues such as prescription renewal, discussing test results and simple chronic condition follow-up"																	Possibility of a F2F consultation as complement to TC (+) "Participants appreciated the opportunity for face-to-face GP consultations if these were required to complement telehealth"
Kludacz-Alessandri, 2021																				Consultation purpose (?) Multiple regression, outcome = quality of communication with GP - Reason for the consultation, B=-1.55253, p=0.0045 ***																											Patient's demographics Multiple regression, outcome = quality of communication with GP - Age, B=0.06035, p<.001 **** - Education, B=-1.15456, p=0.0231 **
Kowalski, 2018
Leng, 2016	Health problems suitable for video consultation Minor illness, n=62, (+) Most problems, n=31, (+) Required physical examination, n=31, (-) Respondents were finally asked to suggest health problems that they deemed suitable for a video call consultation with a GP and by contrast, less suitable problems. Of the 270 participants, 65.6% (n = 177) identified suitable health problems and 53.7% (n = 145…	Health problems suitable for video consultation Minor illness, n=62, (+) Most problems, n=31, (+) Required physical examination, n=31, (-) Respondents were finally asked to suggest health problems that they deemed suitable for a video call consultation with a GP and by contrast, less suitable problems. Of the 270 participants, 65.6% (n = 177) identified suitable health problems and 53.7% (n = 145…	Health problems suitable for video consultation Minor illness, n=62, (+) Most problems, n=31, (+) Required physical examination, n=31, (-) Respondents were finally asked to suggest health problems that they deemed suitable for a video call consultation with a GP and by contrast, less suitable problems. Of the 270 participants, 65.6% (n = 177) identified suitable health problems and 53.7% (n = 145…	Health problems suitable for video consultation Minor illness, n=62, (+) Most problems, n=31, (+) Required physical examination, n=31, (-) Respondents were finally asked to suggest health problems that they deemed suitable for a video call consultation with a GP and by contrast, less suitable problems. Of the 270 participants, 65.6% (n = 177) identified suitable health problems and 53.7% (n = 145…		Health problems suitable for video consultation Minor illness, n=62, (+) Most problems, n=31, (+) Required physical examination, n=31, (-) Respondents were finally asked to suggest health problems that they deemed suitable for a video call consultation with a GP and by contrast, less suitable problems. Of the 270 participants, 65.6% (n = 177) identified suitable health problems and 53.7% (n = 145…	Health problems suitable for video consultation Minor illness, n=62, (+) Most problems, n=31, (+) Required physical examination, n=31, (-) Respondents were finally asked to suggest health problems that they deemed suitable for a video call consultation with a GP and by contrast, less suitable problems. Of the 270 participants, 65.6% (n = 177) identified suitable health problems and 53.7% (n = 145…	Health problems suitable for video consultation Minor illness, n=62, (+) Most problems, n=31, (+) Required physical examination, n=31, (-) Respondents were finally asked to suggest health problems that they deemed suitable for a video call consultation with a GP and by contrast, less suitable problems. Of the 270 participants, 65.6% (n = 177) identified suitable health problems and 53.7% (n = 145…	Health problems suitable for video consultation Minor illness, n=62, (+) Most problems, n=31, (+) Required physical examination, n=31, (-) Respondents were finally asked to suggest health problems that they deemed suitable for a video call consultation with a GP and by contrast, less suitable problems. Of the 270 participants, 65.6% (n = 177) identified suitable health problems and 53.7% (n = 145…		Suitable health problems identified for discussion in a video consultation Consultation purpose: non-health issue - General advice, n=30, (+) - Prescription reviews, n=13, (+) - Triage prior to seeing GP, n=4, (+) - Sick line requests, n=3, (+) - Checks on the elderly, n=2, (+) - Discussing results, n=1, (+)		Suitable health problems identified for discussion in a video consultation Consultation purpose: non-health issue - General advice, n=30, (+) - Prescription reviews, n=13, (+) - Triage prior to seeing GP, n=4, (+) - Sick line requests, n=3, (+) - Checks on the elderly, n=2, (+) - Discussing results, n=1, (+)	Suitable health problems identified for discussion in a video consultation Consultation purpose: non-health issue - General advice, n=30, (+) - Prescription reviews, n=13, (+) - Triage prior to seeing GP, n=4, (+) - Sick line requests, n=3, (+) - Checks on the elderly, n=2, (+) - Discussing results, n=1, (+)		Health problems suitable for video consultation Minor illness, n=62, (+) Most problems, n=31, (+) Required physical examination, n=31, (-) Respondents were finally asked to suggest health problems that they deemed suitable for a video call consultation with a GP and by contrast, less suitable problems. Of the 270 participants, 65.6% (n = 177) identified suitable health problems and 53.7% (n = 145…		Suitable health problems identified for discussion in a video consultation Consultation purpose: non-health issue - General advice, n=30, (+) - Prescription reviews, n=13, (+) - Triage prior to seeing GP, n=4, (+) - Sick line requests, n=3, (+) - Checks on the elderly, n=2, (+) - Discussing results, n=1, (+)		Health problems suitable for video consultation Minor illness, n=62, (+) Most problems, n=31, (+) Required physical examination, n=31, (-) Respondents were finally asked to suggest health problems that they deemed suitable for a video call consultation with a GP and by contrast, less suitable problems. Of the 270 participants, 65.6% (n = 177) identified suitable health problems and 53.7% (n = 145…			Suitable health problems identified for discussion in a video consultation Consultation purpose: non-health issue - General advice, n=30, (+) - Prescription reviews, n=13, (+) - Triage prior to seeing GP, n=4, (+) - Sick line requests, n=3, (+) - Checks on the elderly, n=2, (+) - Discussing results, n=1, (+)				Patient reasons for not using video consulting: Quality of care - Poor diagnosis over video calling, n=5, (-)		Value given to face-to-face consultation Patient reasons for not using video consulting - Less personal, n=12 (-)								Patient reasons for not using video consulting: Privacy - Intrusion on privacy, n=6, (-)									Association between age and willingness to use video consulting "Patients under 60 years were more than twice as likely to be willing to video consult their GP than those 60 years or over (OR=2.2, 95% CI 1.3–3.8, n=248)", Age (<60) (+) Type of person for whom patients think video consulting would be most useful Demographics: Younger, n=69 (+) When respondents were asked to identify the types of p…			Association between age and willingness to use video consulting "Patients under 60 years were more than twice as likely to be willing to video consult their GP than those 60 years or over (OR=2.2, 95% CI 1.3–3.8, n=248)", Age (<60) (+) Type of person for whom patients think video consulting would be most useful Demographics: Younger, n=69 (+) When respondents were asked to identify the types of p…
Mangalji, 2022
Manski-Nankervis, 2022																																															Patient characteristics: Level of education (-); Wealth index (+); Rurality (+) Association between consumer and consultation characteristics and perceptions of telehealth via video (Logistic regression, OR) Level of ducation, OR=0.393, p=0.055* (-) SEIFA score (Wealth index) - Estimated savings from telehealth consultation per person - Below national average (<1000): Total cost (A$; paid + unpai…	Patient characteristics: Level of education (-); Wealth index (+); Rurality (+) Association between consumer and consultation characteristics and perceptions of telehealth via video (Logistic regression, OR) Level of ducation, OR=0.393, p=0.055* (-) SEIFA score (Wealth index) - Estimated savings from telehealth consultation per person - Below national average (<1000): Total cost (A$; paid + unpai…	Patient characteristics: Level of education (-); Wealth index (+); Rurality (+) Association between consumer and consultation characteristics and perceptions of telehealth via video (Logistic regression, OR) Level of ducation, OR=0.393, p=0.055* (-) SEIFA score (Wealth index) - Estimated savings from telehealth consultation per person - Below national average (<1000): Total cost (A$; paid + unpai…
Mathew, 2021
McKinstry, 2009 - Patients			Purpose of consultation: ‘simple’ problems (+); Follow-up (+); Test result (+); Recurrence of a familiar problem (+); Serious and unstable conditions (e.g., fever in infants or severe headache) (-); Required visual examination (e.g., rashes) (-) "Most participants agreed that telephone consulting provided an appropriate platform for ‘simple’ problems, most frequently taken to mean a follow-up of …	Purpose of consultation: ‘simple’ problems (+); Follow-up (+); Test result (+); Recurrence of a familiar problem (+); Serious and unstable conditions (e.g., fever in infants or severe headache) (-); Required visual examination (e.g., rashes) (-) "Most participants agreed that telephone consulting provided an appropriate platform for ‘simple’ problems, most frequently taken to mean a follow-up of …		Purpose of consultation: ‘simple’ problems (+); Follow-up (+); Test result (+); Recurrence of a familiar problem (+); Serious and unstable conditions (e.g., fever in infants or severe headache) (-); Required visual examination (e.g., rashes) (-) "Most participants agreed that telephone consulting provided an appropriate platform for ‘simple’ problems, most frequently taken to mean a follow-up of …	Purpose of consultation: ‘simple’ problems (+); Follow-up (+); Test result (+); Recurrence of a familiar problem (+); Serious and unstable conditions (e.g., fever in infants or severe headache) (-); Required visual examination (e.g., rashes) (-) "Most participants agreed that telephone consulting provided an appropriate platform for ‘simple’ problems, most frequently taken to mean a follow-up of …			Purpose of consultation: ‘simple’ problems (+); Follow-up (+); Test result (+); Recurrence of a familiar problem (+); Serious and unstable conditions (e.g., fever in infants or severe headache) (-); Required visual examination (e.g., rashes) (-) "Most participants agreed that telephone consulting provided an appropriate platform for ‘simple’ problems, most frequently taken to mean a follow-up of …						Purpose of consultation: ‘simple’ problems (+); Follow-up (+); Test result (+); Recurrence of a familiar problem (+); Serious and unstable conditions (e.g., fever in infants or severe headache) (-); Required visual examination (e.g., rashes) (-) "Most participants agreed that telephone consulting provided an appropriate platform for ‘simple’ problems, most frequently taken to mean a follow-up of …		Purpose of consultation: ‘simple’ problems (+); Follow-up (+); Test result (+); Recurrence of a familiar problem (+); Serious and unstable conditions (e.g., fever in infants or severe headache) (-); Required visual examination (e.g., rashes) (-) "Most participants agreed that telephone consulting provided an appropriate platform for ‘simple’ problems, most frequently taken to mean a follow-up of …								Lack of physical examination (-) The absence of visual cues put an onus on clinicians to be sure that a comprehensive history is taken, and on patients to be sure that symptoms are accurately described. Patients described anxiety about the responsibility of ‘getting it right’, especially for a child. A brief physical examination was seen as superior to any number of words: ‘Especially if you are …	Risk of error (-) One patient described how her mother who was seriously ill failed to describe her symptoms adequately, whereas if the doctor had seen her he would have recognised immediately how ill she was: ‘Well I am talking from personal experience of my mother who phoned and was prescribed cocodamol and she actually had chronic leukaemia which had gone to acute leukaemia, so by that stage s…	Non-verbal auditory cues could be helpful but not substitute to physical cues (-) Loss of body language (-) Need for verbal/communication skills (-) Patients and clinicians both cited loss of body-language cues during telephone consultations as important, particularly in the assessment of mental health. Although non-verbal auditory cues were seen as possibly helpful, these were typically regarded…			TC needs to be brief and focused on one problem (-) No social conversation (-) "Both patients and clinicians saw a telephone consultation as something that they would expect to be brief, focused on one problem, and unlikely to explore psychosocial dimensions. Face-to-face consulting, however, came with expectations of a certain amount of time to be taken regardless of the presenting problem, and …								Issues in prescribing in rural areas (-) However, telephone lines and mobile signals were less reliable in rural than urban areas, and prescribing by telephone posed problems in remote areas where the dispenser was practice based and prescription collection took as long as a visit to the doctor.							Patient characteristics: Full-time worker (+); Parent (+); Poorly mobile (+); Livning at a distance (+) Patients perceived difficulty in getting suitable appointments, particularly with their preferred doctor, but saw GPs as being busy and there was a discourse around not wanting to ‘waste the doctor’s time’. They reported that clinicians appeared to provide access to telephone consulting more re…			Patient characteristics: Full-time worker (+); Parent (+); Poorly mobile (+); Livning at a distance (+) Patients perceived difficulty in getting suitable appointments, particularly with their preferred doctor, but saw GPs as being busy and there was a discourse around not wanting to ‘waste the doctor’s time’. They reported that clinicians appeared to provide access to telephone consulting more re…
McKinstry, 2010 - Patients				Consultation purpose: New problem (+); Follow-up (-) Characteristics of consultations (difference between F2F and TC) - Main problem new rather than follow-up, TC>F2F, p= 0.042**	Consultation purpose: New problem (+); Follow-up (-) Characteristics of consultations (difference between F2F and TC) - Main problem new rather than follow-up, TC>F2F, p= 0.042**																										Length of consultation (-) Characteristics of consultations (difference between F2F and TC) - Length of consultation, TC<F2F, p<0.001****
Mohan, 2022							Consultation purpose Straightfoward (prescription refill, bloodwork) (+) Consultation time: VCs are faster than F2F [...] the reason for a video visit was straightforward (ie, a prescription refill, bloodwork) or took less time as compared with an in-person visit (25%, 59/235).				Consultation purpose Straightfoward (prescription refill, bloodwork) (+) Consultation time: VCs are faster than F2F [...] the reason for a video visit was straightforward (ie, a prescription refill, bloodwork) or took less time as compared with an in-person visit (25%, 59/235).							Consultation purpose Straightfoward (prescription refill, bloodwork) (+) Consultation time: VCs are faster than F2F [...] the reason for a video visit was straightforward (ie, a prescription refill, bloodwork) or took less time as compared with an in-person visit (25%, 59/235).								Lack of physical examinations (-) A lack of a physical examination (34%, 79/235) was the most common explanation for the sentiment. Some patients felt strongly about this: “They cannot really check your vitals. That is mainly the point of visiting a doctor.” “I cannot have my doctor check for concerns that need to be assessed through looking or feeling,” “touch and smell are not involved.”					Time saving - Being older is associated with time to coordinate video visit, p<0.001**** (-) Consultation time: VCs are faster than F2F (+) [...] the reason for a video visit was straightforward (ie, a prescription refill, bloodwork) or took less time as compared with an in-person visit (25%, 59/235).
Payne, 2001																										Lack of physical examination (-) Overall, 39 (41%) felt that they had been able to explain their concerns sufficiently over the telephone, but others were concerned about the adequacy of telephone consultations because they felt unable to describe their symptoms effectively or because they doubted the doctor’s ability to diagnose without seeing the patient. They perceived a need for a face-to-fac…	Patient unability to describe symptoms over the phone (-) Overall, 39 (41%) felt that they had been able to explain their concerns sufficiently over the telephone, but others were concerned about the adequacy of telephone consultations because they felt unable to describe their symptoms effectively or because they doubted the doctor’s ability to diagnose without seeing the patient. They perceived…								Possibility to get a F2F consultation/TC as supplement to F2F (+) "Most negative comments were related to the doctor not agreeing to visit the patient. This was often interpreted by the patient as reflecting a lack of sympathy for, or understanding of, the problem"								Provider unability to diagnose over the phone (-) Overall, 39 (41%) felt that they had been able to explain their concerns sufficiently over the telephone, but others were concerned about the adequacy of telephone consultations because they felt unable to describe their symptoms effectively or because they doubted the doctor’s ability to diagnose without seeing the patient. They perceived a need …	Provider unability to diagnose over the phone (-) Overall, 39 (41%) felt that they had been able to explain their concerns sufficiently over the telephone, but others were concerned about the adequacy of telephone consultations because they felt unable to describe their symptoms effectively or because they doubted the doctor’s ability to diagnose without seeing the patient. They perceived a need …
Poitras, 2022		Health issues as purpose of consultation: Mental health/emotional components (e.g. weight gain) (-) "The patient’s reason for consultation must be considered when making the decision to offer a face-to-face or remote encounter. Indeed, certain reasons for consultation make patients uncomfortable when they must discuss them during a teleconsultation, such as consulting for a mental health-related …		Non-health issues as purpose of consultation: Follow-up of stable chronic conditions (+); Transmission of test results when they announce good news (+); Prescription renewal (+) "The reasons for consultation reported by the patients and which lend themselves well to teleconsultation include: the follow-up of stable chronic conditions, the transmission of test results when they announce good news,…					Health issues as purpose of consultation: Mental health/emotional components (e.g. weight gain) (-) "The patient’s reason for consultation must be considered when making the decision to offer a face-to-face or remote encounter. Indeed, certain reasons for consultation make patients uncomfortable when they must discuss them during a teleconsultation, such as consulting for a mental health-related …		Non-health issues as purpose of consultation: Follow-up of stable chronic conditions (+); Transmission of test results when they announce good news (+); Prescription renewal (+) "The reasons for consultation reported by the patients and which lend themselves well to teleconsultation include: the follow-up of stable chronic conditions, the transmission of test results when they announce good news,…							Non-health issues as purpose of consultation: Follow-up of stable chronic conditions (+); Transmission of test results when they announce good news (+); Prescription renewal (+) "The reasons for consultation reported by the patients and which lend themselves well to teleconsultation include: the follow-up of stable chronic conditions, the transmission of test results when they announce good news,…								Need of a physical examination/oscultation (-) During the pandemic period, some patients received teleconsultation services for which they would have preferred to be seen in person and for which certain concerns persisted after the meeting: ‘By telephone, it wasn’t easy, I would have liked the doctor to look at my knee, she asked me if it was swollen. I couldn’t see if it was swollen’ (pt # 202-5…										Similarity with F2F consultation (+) "Patients appreciate when the collaboration between professionals is carried out in the same way as during a face-to-face meeting: ‘I had the impression that they were more available [with the use of technology]. When my doctor isn’t available, the super nurse meets with me. That works for me’ (Pt # 202-5-005)"				Limited access to devices: internet, phone (-) "Some patients have limited access to communication services such as the Internet and telephone. This is the case for the following participant: ‘My mother lives in a seniors’ residence. The phones are connected to the Internet, if the power is down, the phone is not available’ (Pt # 102-5-004)."			Provider skills and knowledge: Ponctuality; Availibity; Attentiveness; Empathy; Trust; Consideration; Feeling that the professional has knowledge related to his field of practice; Communication (especially for follow-up information); Preparation of the professional before an encounter "Despite the distance, the patient feels an eventual lack of professionalism in teleconsultation. Patients interv…	Provider skills and knowledge: Ponctuality; Availibity; Attentiveness; Empathy; Trust; Consideration; Feeling that the professional has knowledge related to his field of practice; Communication (especially for follow-up information); Preparation of the professional before an encounter "Despite the distance, the patient feels an eventual lack of professionalism in teleconsultation. Patients interv…
Powell, 2017																Consultation purpose: anything (better to have a TC before a F2F), need a visual/physical examination All patients voiced interest in future video visits, though for varying reasons and situations. Some preferred video visits for all needs: “It would be my go-to for anything before I actually go into the doctor’s office.” Others preferred video visits as a supplement to office visits, acknowledgi…				Consultation purpose: anything (better to have a TC before a F2F), need a visual/physical examination All patients voiced interest in future video visits, though for varying reasons and situations. Some preferred video visits for all needs: “It would be my go-to for anything before I actually go into the doctor’s office.” Others preferred video visits as a supplement to office visits, acknowledgi…					Peer support: helps from a coordinator, a physician, a family member Several study participants found the connection process easy, while others reported technical challenges such as problems with visit codes or passwords. Some received help from telehealth coordinators or their physicians, and 1 reported assistance from family. Once connected, most participants reported either no issues or minor …				“personal” feel of a face-to-face visit Most participants reported a positive experience with video visits, citing conveniences of not having to miss work, travel, or change attire. One patient explained, “You’re sitting right in your room on your computer. How much more convenient can that be? And you don’t even have to take a shower. I mean you can get on the computer, talk to the doctor, go ba…						Complementarity between F2F and TC All patients voiced interest in future video visits, though for varying reasons and situations. Some preferred video visits for all needs: “It would be my go-to for anything before I actually go into the doctor’s office.” Others preferred video visits as a supplement to office visits, acknowledging that office visits would be needed when a physical examination m…		Privacy concerns: from workplace For those who connected to video visits in the workplace, privacy was an important consideration. While they noted the advantage of not missing work, those without private offices struggled to find space where coworkers would not overhear. One person reported that the inability to achieve privacy at work impaired their ability to have a proper exam. A few particip…	Technical challenges: probems with visit codes or passwords, lag between audio and video, blurry images, audio feedback, internet connection Several study participants found the connection process easy, while others reported technical challenges such as problems with visit codes or passwords. Some received help from telehealth coordinators or their physicians, and 1 reported assistance from famil…
Reed, 2020																									Multinomial Logit Regression Video visit vs. Clinic visit Appointment made by family member: 1.14 (1.05-1.25) (+) Telephone visit vs. Clinic visit Appointment made by family member: 1.54 (1.49-1.58) (+)
Rose, 2021																								Access or convenience, 121 (33.3%) (+) “I used it on a Holiday when my doctor’s office was closed, and it saved me the trip to Urgent Care while in pain.”											Lack of information given in the virtual platform/Virtual visit information, 14 (14%) (-) “Perhaps a pre-appointment preparation list might help set appropriate expectations for patients. For example, ‘for the following problems, you may need to get additional tests/go to the ER, etc.’ This is because some people may not know these things.”				Logistic regression: effect on satistaction Technical difficulties (ref. no technical difficulties): OR=0.46 (0.28-0.76) (-) Bad user interface/UI conception, 30 (30%) (-) “I would say the technology was faulty. I’m not an expert, but I followed the directions and it would not connect us.” Bad UE conception/interoperability of services, 5 (5%) (-) “Cross-functionality with MyChart would be great.”				Clinician, 50 (13.8%) Provider communication/empathy (+) “My online visit was with Dr. [name] and it was an honest pleasure interacting with her. She seemed legitimately interested and concerned regarding my health matter and at no time did I ever feel awkward or rushed.”	Clinician, 50 (13.8%) Provider communication/empathy (+) “My online visit was with Dr. [name] and it was an honest pleasure interacting with her. She seemed legitimately interested and concerned regarding my health matter and at no time did I ever feel awkward or rushed.”		Logistic regression: effect on satistaction Employment status (ref. non-employee): - Being employed: OR=1.9 (1.14-3.17) (+) Ease fo access to care, 94 (25.9%) - Patient demographics: having children (+) “Having two kids, it was so easy to face time a provider to get the help I needed.”
von Weinrich, 2022																								Opening hours: The opening hours refer to the times during which appointments were offered on the day of the next available appointment. The levels were based on data from primary care clinics and various telemedicine platforms, to ensure realistic levels for both modes. (n.s.) 8 h to 16 h: Ref. 8 h to 19 h: −0.008 8 h to 22 h: −0.079
[truncated: 31 more columns]
